# Supplementary material for: Effect of canal blocking on biodiversity of degraded peatlands: Insight from West Kalimantan
Source: PLoS One. 2025 Oct 8;20(10):e0334014. doi: 10.1371/journal.pone.0334014 (PMC12507311; doi:10.1371/journal.pone.0334014)
Supplement: S2 Table — (XLSX) [file pone.0334014.s002.xlsx]

## Sheet: Sheet1
Table S2. Statistics Acoustic Index Across Habitat
Acoustic Index	Habitat	Min	Q1	Median	Q3	Max
ACI	Disturbed Secondary Forest	146.077	153.247	151.034	156.831	160.416
ACI	Estate Crop	149.094	154.445	151.342	157.121	159.796
ACI	Less Disturbed Secondary Forest	145.731	150.236	149.061	152.488	154.74
ACI	Wet Shrub	147.394	159.404	152.327	165.409	171.415
ADI	Disturbed Secondary Forest	0.259024	1.62025	1.65783	2.30087	2.98148
ADI	Estate Crop	0	1.52971	0.963914	2.29457	3.05942
ADI	Less Disturbed Secondary Forest	0.7297	1.77538	1.80316	2.29823	2.82107
ADI	Wet Shrub	0	1.53157	0.914885	2.29735	3.06313
AEI	Disturbed Secondary Forest	0.030184	0.600383	0.592097	0.885482	1.17058
AEI	Estate Crop	0.149995	0.649998	0.783762	0.9	1.15
AEI	Less Disturbed Secondary Forest	0.053041	0.613401	0.525348	0.893581	1.17376
AEI	Wet Shrub	0.406477	0.735492	0.796843	0.9	1.06451
BI	Disturbed Secondary Forest	16.3815	78.9626	57.9858	110.253	141.544
BI	Estate Crop	15.8486	68.878	47.4803	95.3928	121.907
BI	Less Disturbed Secondary Forest	14.9461	86.8798	60.5934	122.847	158.814
BI	Wet Shrub	5.24944	66.7105	43.5846	97.441	128.172
