# Supplementary material for: Effect of canal blocking on biodiversity of degraded peatlands: Insight from West Kalimantan
Source: PLoS One. 2025 Oct 8;20(10):e0334014. doi: 10.1371/journal.pone.0334014 (PMC12507311; doi:10.1371/journal.pone.0334014)
Supplement: S3 Table — (XLSX) [file pone.0334014.s003.xlsx]

## Sheet: Sheet1
Table S3. Statistics acoustic index across habitat and month
Acoustic Index	Month	Habitat	Min	Q1	Median	Q3	Max	Mean
ACI	August	Disturbed Secondary Forest	145.727	153.311	150.977	157.103	160.895	152.424
ACI	August	Estate Crop	149.151	154.108	151.352	156.587	159.066	151.979
ACI	August	Less Disturbed Secondary Forest	146.096	150.214	149.009	152.272	154.331	149.242
ACI	August	Wet Shrub	148.749	160.385	152.842	166.203	172.02	154.944
ACI	May	Disturbed Secondary Forest	146.077	153.072	151.068	156.569	160.066	152.238
ACI	May	Estate Crop	149.094	154.625	151.337	157.391	160.156	152.555
ACI	May	Less Disturbed Secondary Forest	145.615	150.493	149.134	152.932	155.371	149.425
ACI	May	Wet Shrub	147.394	158.162	151.66	163.547	168.931	153.649
ADI	August	Disturbed Secondary Forest	0.927463	1.84307	1.91245	2.30087	2.75867	1.82257
ADI	August	Estate Crop	0	1.52971	1.58067	2.29457	3.05942	1.40106
ADI	August	Less Disturbed Secondary Forest	0.767688	1.78805	1.91132	2.29823	2.80841	1.79831
ADI	August	Wet Shrub	0	1.53157	1.1892	2.29735	3.06313	1.18725
ADI	May	Disturbed Secondary Forest	0.406913	1.64487	1.40115	2.26385	2.88283	1.41828
ADI	May	Estate Crop	0	1.50468	0.63376	2.25702	3.00936	0.67961
ADI	May	Less Disturbed Secondary Forest	0.79807	1.79027	1.71082	2.28637	2.78247	1.63631
ADI	May	Wet Shrub	0.001203	1.4911	0.706613	2.23604	2.98099	0.687179
AEI	August	Disturbed Secondary Forest	0.030184	0.594644	0.473197	0.876874	1.16771	0.468551
AEI	August	Estate Crop	0.069097	0.623032	0.616952	0.9	1.17697	0.575128
AEI	August	Less Disturbed Secondary Forest	0.053041	0.613401	0.471618	0.893581	1.17376	0.469353
AEI	August	Wet Shrub	0.165411	0.655137	0.729525	0.9	1.14486	0.67185
AEI	May	Disturbed Secondary Forest	0.306069	0.692344	0.679332	0.885482	1.07862	0.647565
AEI	May	Estate Crop	0.571458	0.790486	0.838456	0.9	1.00951	0.804715
AEI	May	Less Disturbed Secondary Forest	0.193244	0.635283	0.572732	0.856303	1.1146	0.570503
AEI	May	Wet Shrub	0.578668	0.792869	0.82811	0.89997	1.0071	0.806509
BI	August	Disturbed Secondary Forest	22.0166	80.7606	64.8388	110.133	139.505	65.8719
BI	August	Estate Crop	17.0667	58.8081	45.1556	79.6788	100.549	46.9222
BI	August	Less Disturbed Secondary Forest	18.4738	84.1022	63.4862	116.916	149.73	68.0693
BI	August	Wet Shrub	12.8197	67.4165	48.3672	94.7149	122.013	51.2512
BI	May	Disturbed Secondary Forest	16.3815	78.9626	49.663	110.253	141.544	53.4658
BI	May	Estate Crop	15.8486	78.4058	51.125	109.684	140.963	53.0507
BI	May	Less Disturbed Secondary Forest	14.9461	81.2617	54.2198	114.42	147.577	56.1965
BI	May	Wet Shrub	5.24944	65.1818	32.7928	95.1479	125.114	36.5374
