# Supplementary material for: Effect of canal blocking on biodiversity of degraded peatlands: Insight from West Kalimantan
Source: PLoS One. 2025 Oct 8;20(10):e0334014. doi: 10.1371/journal.pone.0334014 (PMC12507311; doi:10.1371/journal.pone.0334014)
Supplement: S4 Table — (XLSX) [file pone.0334014.s004.xlsx]

## Sheet: Sheet1
Table S4. Statistics Habitat
Plot	Habitat	Min	Q1	Median	Q3	Max
Shannon Diversity Index	Disturbed Secondary Forest	2.94081	3.27799	3.22102	3.44658	3.61517
Shannon Diversity Index	Estate Crop	1.74862	2.00031	2.08473	2.12616	2.252
Shannon Diversity Index	Less Disturbed Secondary Forest	1.51165	2.82807	3.37108	3.48628	4.14449
Shannon Diversity Index	Wet Shrub	0.951243	1.18729	1.21547	1.30531	1.42333
Tree Diameter (cm)	Disturbed Secondary Forest	1	21	4	31	41
Tree Diameter (cm)	Less Disturbed Secondary Forest	0.3	22.0333	3.3	32.9	43.7667
Tree Diameter (cm)	Wet Shrub	1.3	10.4333	2	15	19.5667
Tree Height (m)	Disturbed Secondary Forest	1.8	15.9333	5	23	30.0667
Tree Height (m)	Less Disturbed Secondary Forest	1.5	17.8333	5	26	34.1667
Tree Height (m)	Wet Shrub	2	5.33333	3	7	8.66667
Canopy Cover (%)	Disturbed Secondary Forest	55	76.3333	76	87	97.6667
Canopy Cover (%)	Estate Crop	0	54	50	81	108
Canopy Cover (%)	Less Disturbed Secondary Forest	65	79	78	86	93
Canopy Cover (%)	Wet Shrub	0	0	0	0	0
Ground Cover (%)	Disturbed Secondary Forest	62	70.6667	68	75	79.3333
Ground Cover (%)	Estate Crop	46	68.6667	65	80	91.3333
Ground Cover (%)	Less Disturbed Secondary Forest	59	75	69	83	91
Ground Cover (%)	Wet Shrub	50	83.3333	70	100	116.667
