# Supplementary material for: Effect of canal blocking on biodiversity of degraded peatlands: Insight from West Kalimantan
Source: PLoS One. 2025 Oct 8;20(10):e0334014. doi: 10.1371/journal.pone.0334014 (PMC12507311; doi:10.1371/journal.pone.0334014)
Supplement: S5 Table — (XLSX) [file pone.0334014.s005.xlsx]

## Sheet: Sheet1
Table S4. Statistics Temperature and Humidity
Plot	Habitat	Min	Q1	Median	Q3	Max
Temperature	Disturbed Secondary Forest	23.3	33.0333	26.55	37.9	42.7667
Temperature	Estate Crop	22.1	29.9667	25.7	33.9	37.8333
Temperature	Less Disturbed Secondary Forest	22.2	30.8	25.9	35.1	39.4
Temperature	Wet Shrub	20.1	36.1667	26.8	44.2	52.2333
Humidity	Disturbed Secondary Forest	55.9	85.2333	92.1	99.9	114.567
Humidity	Estate Crop	72.7	90.8333	95.7	99.9	108.967
Humidity	Less Disturbed Secondary Forest	71.1	90.3	95.5	99.9	109.5
Humidity	Wet Shrub	41.3	80.3667	87.3	99.9	119.433
